# Supplementary material for: Identifying immunologically-vulnerable regions of the HCV E2 glycoprotein and broadly neutralizing antibodies that target them
Source: Nat Commun. 2019 May 6;10:2073. doi: 10.1038/s41467-019-09819-1 (PMC6502829; doi:10.1038/s41467-019-09819-1)
Supplement: Supplementary file 5 — Supplementary Data 1 [file 41467_2019_9819_MOESM5_ESM.xlsx]

## Sheet: Sheet1
Residue	Mean escape time (generations), [t_e^i]
1	83.4992
2	314.209
3	79.365
4	112.267
5	104.915
6	514.013
7	165.276
8	81.8329
9	107.233
10	81.8883
11	89.0458
12	86.5258
13	94.0146
14	82.9154
15	101.036
16	85.1729
17	90.8471
18	82.125
19	108.274
20	69.5158
21	91.5613
22	91.3421
23	543.32
24	94.6629
25	79.7417
26	369.422
27	81.2512
28	138.072
29	128.572
30	606.122
31	122.364
32	133.838
33	119.895
34	131.947
35	299.52
36	309.034
37	294.038
38	528.103
39	142.314
40	561.842
41	182.063
42	848.425
43	329.563
44	675.25
45	171.945
46	812.075
47	195.553
48	67.6883
49	169.885
50	155.104
51	71.47
52	151.742
53	389.137
54	109.111
55	73.28
56	222.732
57	197.574
58	354.015
59	79.6708
60	146.248
61	79.8958
62	78.07
63	89.61
64	186.892
65	120.439
66	167.025
67	119.015
68	373.516
69	235.885
70	135.991
71	119.736
72	432.594
73	91.5196
74	162.924
75	444.645
76	249.357
77	116.846
78	109.812
79	181.592
80	120.974
81	96.9387
82	179.834
83	90.6787
84	174.489
85	561.624
86	163.55
87	426.902
88	238.419
89	444.535
90	119.275
91	70.74
92	98.3637
93	111.47
94	149.552
95	120.641
96	146.639
97	120.166
98	105.428
99	77.62
100	478.452
101	653.712
102	362.683
103	574.217
104	280.183
105	254.501
106	316.995
107	126.577
108	445.515
109	84.5746
110	226.17
111	572.599
112	155.91
113	130.697
114	292.876
115	127.095
116	606.285
117	87.4333
118	91.3317
119	469.164
120	560.843
121	614.391
122	792.246
123	630.701
124	110.724
125	285.673
126	544.09
127	474.119
128	316.732
129	524.266
130	551.94
131	408.446
132	149.885
133	380.926
134	348.344
135	589.972
136	403.276
137	112.289
138	75.6208
139	108.13
140	489.739
141	125.599
142	278.098
143	235.62
144	169.263
145	71.6737
146	337.105
147	580.354
148	83.0062
149	109.039
150	80.675
151	141.271
152	301.45
153	197.129
154	146.495
155	159.422
156	542.032
157	307.306
158	147.758
159	225.834
160	549.326
161	848.425
162	848.425
163	124.197
164	636.058
165	177.545
166	619.837
167	348.294
168	646.235
169	292.01
170	180.985
171	362.385
172	228.98
173	224.631
174	175.979
175	99.4912
176	848.425
177	71.7562
178	477.64
179	272.762
180	146.72
181	242.312
182	669.515
183	354.265
184	468.805
185	519.186
186	369.041
187	103.225
188	320.71
189	194.672
190	266.18
191	107.812
192	185.919
193	197.472
194	106.233
195	163.401
196	417.164
197	75.3058
198	535.847
199	584.011
200	407.026
201	595.32
202	301.556
203	355.383
204	848.425
205	566.971
206	576.11
207	553.27
208	83.1262
209	377.735
210	592.485
211	585.498
212	136.621
213	336.743
214	848.425
215	606.57
216	848.425
217	462.507
218	365.42
219	284.774
220	118.582
221	668.557
222	469.528
223	556.9
224	421.97
225	116.858
226	415.507
227	72.8975
228	409.904
229	129.576
230	354.825
231	655.622
232	346.86
233	324.999
234	493.409
235	174.061
236	637.116
237	535.436
238	223.806
239	95.265
240	515.181
241	134.822
242	187.264
243	82.8529
244	298.855
245	162.256
246	90.5517
247	547.773
248	201.737
249	403.601
250	196.439
251	449.034
252	576.239
253	186.605
254	526.038
255	551.649
256	587.365
257	448.909
258	80.0633
259	119.63
260	646.55
261	489.533
262	404.018
263	848.425
264	175.131
265	405.192
266	298.944
267	109.639
268	192.875
269	497.66
270	76.7467
271	600.052
272	90.7029
273	365.944
274	554.585
275	306.458
276	515.265
277	149.707
278	559.86
279	558.966
280	565.107
281	645.404
282	552.483
283	667.35
284	406.075
285	137.435
286	610.711
287	848.425
288	589.376
289	588.578
290	388.87
291	107.405
292	224.534
293	586.638
294	530.702
295	456.8
296	435.048
297	304.447
298	196.882
299	172.429
300	535.164
301	845.925
302	652.098
303	131.985
304	679.408
305	848.425
306	563.72
307	385.495
308	454.824
309	358.766
310	453.715
311	246.886
312	357.841
313	170.96
314	596.129
315	499.329
316	388.908
317	633.202
318	566.286
319	257.33
320	388.01
321	640.303
322	208.5
323	848.425
324	607.97
325	185.632
326	147.455
327	98.8742
328	232.224
329	222.216
330	168.574
331	120.309
332	245.833
333	468.283
334	89.1462
335	347.195
336	199.266
337	122.548
338	673.572
339	220.645
340	377.897
341	657.089
342	230.668
343	594.282
344	848.425
345	392.666
346	562.97
347	650.63
348	91.4587
349	731.805
350	132.913
351	522.284
352	269.757
353	655.743
354	352.025
355	246.37
356	190.561
357	501.348
358	420.15
359	391.386
360	221.956
361	104.269
362	489.732
363	337.893
