# Supplementary material for: Identifying immunologically-vulnerable regions of the HCV E2 glycoprotein and broadly neutralizing antibodies that target them
Source: Nat Commun. 2019 May 6;10:2073. doi: 10.1038/s41467-019-09819-1 (PMC6502829; doi:10.1038/s41467-019-09819-1)
Supplement: Supplementary file 6 — Supplementary Data 2 [file 41467_2019_9819_MOESM6_ESM.xlsx]

## Sheet: Sheet1
'AB520610'
'AF009606'
'AF011751'
'AF011752'
'AF011753'
'AF271632'
'AF290978'
'AF348704'
'AF511948'
'AF511949'
'AF511950'
'AF529293'
'AJ278830'
'AJ557444'
'AY615798'
'AY695436'
'AY695437'
'AY885238'
'AY956463'
'AY956464'
'AY956465'
'AY956466'
'AY956468'
'AY956469'
'AY958045'
'AY958046'
'AY958047'
'AY958048'
'AY958049'
'AY958050'
'AY958051'
'AY958052'
'AY958053'
'AY958054'
'AY958055'
'AY958056'
'AY958057'
'AY958058'
'AY958059'
'AY958060'
'AY958061'
'AY958062'
'AY958063'
'AY958064'
'D10749'
'DQ061300'
'DQ061301'
'DQ061302'
'DQ061303'
'DQ061304'
'DQ061305'
'DQ061306'
'DQ061307'
'DQ061319'
'DQ061320'
'DQ061321'
'DQ061322'
'DQ061323'
'DQ061324'
'DQ061325'
'DQ061326'
'DQ061327'
'DQ061328'
'DQ061329'
'DQ061330'
'DQ430811'
'DQ430813'
'DQ838739'
'DQ838740'
'DQ838741'
'DQ838742'
'DQ838743'
'DQ838744'
'DQ838745'
'EF032883'
'EF032884'
'EF032885'
'EF032886'
'EF032887'
'EF032889'
'EF032890'
'EF032896'
'EF032898'
'EF032899'
'EF032900'
'EF407411'
'EF407412'
'EF407413'
'EF407414'
'EF407415'
'EF407416'
'EF407417'
'EF407418'
'EF407419'
'EF407420'
'EF407421'
'EF407422'
'EF407423'
'EF407424'
'EF407425'
'EF407426'
'EF407427'
'EF407428'
'EF407429'
'EF407430'
'EF407431'
'EF407432'
'EF407433'
'EF407434'
'EF407435'
'EF407436'
'EF407437'
'EF407438'
'EF407439'
'EF407440'
'EF407441'
'EF407442'
'EF407443'
'EF407444'
'EF407445'
'EF407446'
'EF407447'
'EF407448'
'EF407449'
'EF407450'
'EF407451'
'EF407452'
'EF407453'
'EF407454'
'EF407455'
'EF407456'
'EF407457'
'EF560518'
'EF560519'
'EF560520'
'EF560521'
'EF560522'
'EF560523'
'EF560524'
'EF560525'
'EF560526'
'EF560527'
'EF560528'
'EF560529'
'EF560530'
'EF560535'
'EF560536'
'EF560537'
'EF560538'
'EF560539'
'EF560540'
'EF560541'
'EF560545'
'EF560546'
'EF560547'
'EF560548'
'EF560549'
'EF560550'
'EF560555'
'EF560557'
'EF560558'
'EF621489'
'EU155213'
'EU155214'
'EU155215'
'EU155216'
'EU155233'
'EU155236'
'EU155237'
'EU155238'
'EU155239'
'EU155240'
'EU155241'
'EU155242'
'EU155243'
'EU155244'
'EU155245'
'EU155246'
'EU155247'
'EU155248'
'EU155249'
'EU155250'
'EU155251'
'EU155252'
'EU155265'
'EU155266'
'EU155267'
'EU155268'
'EU155269'
'EU155270'
'EU155271'
'EU155272'
'EU155273'
'EU155274'
'EU155275'
'EU155276'
'EU155277'
'EU155278'
'EU155282'
'EU155283'
'EU155284'
'EU155285'
'EU155286'
'EU155287'
'EU155288'
'EU155289'
'EU155290'
'EU155291'
'EU155292'
'EU155293'
'EU155294'
'EU155295'
'EU155296'
'EU155297'
'EU155298'
'EU155299'
'EU155309'
'EU155310'
'EU155311'
'EU155312'
'EU155313'
'EU155314'
'EU155319'
'EU155320'
'EU155321'
'EU155322'
'EU155323'
'EU155338'
'EU155339'
'EU155340'
'EU155341'
'EU155342'
'EU155343'
'EU155344'
'EU155345'
'EU155346'
'EU155347'
'EU155348'
'EU155349'
'EU155350'
'EU155351'
'EU155352'
'EU155353'
'EU155354'
'EU155355'
'EU155378'
'EU155379'
'EU155380'
'EU234063'
'EU234064'
'EU234065'
'EU239713'
'EU239715'
'EU239716'
'EU250017'
'EU255927'
'EU255928'
'EU255929'
'EU255930'
'EU255931'
'EU255932'
'EU255933'
'EU255934'
'EU255935'
'EU255936'
'EU255937'
'EU255938'
'EU255939'
'EU255940'
'EU255941'
'EU255942'
'EU255943'
'EU255944'
'EU255945'
'EU255946'
'EU255947'
'EU255948'
'EU255949'
'EU255950'
'EU255951'
'EU255952'
'EU255953'
'EU255954'
'EU255955'
'EU255956'
'EU255957'
'EU255958'
'EU255959'
'EU255963'
'EU255964'
'EU255965'
'EU255966'
'EU255967'
'EU255968'
'EU255969'
'EU255970'
'EU255971'
'EU255973'
'EU255974'
'EU255975'
'EU255976'
'EU255977'
'EU255978'
'EU255979'
'EU255980'
'EU255981'
'EU255982'
'EU255983'
'EU255984'
'EU255985'
'EU255986'
'EU255987'
'EU255988'
'EU255989'
'EU255990'
'EU255991'
'EU255992'
'EU255993'
'EU255994'
'EU255995'
'EU255996'
'EU255997'
'EU255998'
'EU255999'
'EU256002'
'EU256003'
'EU256004'
'EU256005'
'EU256006'
'EU256007'
'EU256008'
'EU256009'
'EU256010'
'EU256011'
'EU256012'
'EU256013'
'EU256014'
'EU256015'
'EU256016'
'EU256017'
'EU256018'
'EU256019'
'EU256020'
'EU256021'
'EU256022'
'EU256023'
'EU256024'
'EU256025'
'EU256026'
'EU256027'
'EU256028'
'EU256029'
'EU256030'
'EU256031'
'EU256032'
'EU256033'
'EU256034'
'EU256035'
'EU256036'
'EU256037'
'EU256038'
'EU256039'
'EU256040'
'EU256041'
'EU256042'
'EU256043'
'EU256044'
'EU256046'
'EU256047'
'EU256048'
'EU256049'
'EU256050'
'EU256051'
'EU256052'
'EU256053'
'EU256055'
'EU256056'
'EU256057'
'EU256058'
'EU256060'
'EU256067'
'EU256068'
'EU256069'
'EU256070'
'EU256071'
'EU256072'
'EU256073'
'EU256074'
'EU256086'
'EU256087'
'EU256094'
'EU256095'
'EU256096'
'EU256097'
'EU256104'
'EU256105'
'EU256106'
'EU256107'
'EU260395'
'EU260396'
'EU362876'
'EU362877'
'EU362878'
'EU362879'
'EU362880'
'EU362881'
'EU362882'
'EU362883'
'EU362884'
'EU362885'
'EU362886'
'EU362887'
'EU362888'
'EU362889'
'EU362890'
'EU362891'
'EU362892'
'EU362893'
'EU362894'
'EU362895'
'EU362896'
'EU362897'
'EU362898'
'EU362899'
'EU362900'
'EU362901'
'EU362902'
'EU362903'
'EU362904'
'EU362905'
'EU362906'
'EU362907'
'EU362908'
'EU362909'
'EU362910'
'EU362911'
'EU370586'
'EU370587'
'EU370588'
'EU370589'
'EU370590'
'EU370591'
'EU370592'
'EU370593'
'EU370595'
'EU370616'
'EU370617'
'EU370618'
'EU370619'
'EU370620'
'EU370621'
'EU370622'
'EU370623'
'EU370624'
'EU370625'
'EU370636'
'EU370637'
'EU370638'
'EU370639'
'EU370640'
'EU370641'
'EU370642'
'EU370643'
'EU370644'
'EU370645'
'EU370656'
'EU370657'
'EU370658'
'EU370659'
'EU370660'
'EU370661'
'EU370662'
'EU370663'
'EU370664'
'EU370665'
'EU482831'
'EU482832'
'EU482834'
'EU482835'
'EU482836'
'EU482837'
'EU482838'
'EU482840'
'EU482841'
'EU482842'
'EU482843'
'EU482844'
'EU482845'
'EU482846'
'EU482847'
'EU482848'
'EU482850'
'EU482852'
'EU482853'
'EU482854'
'EU482855'
'EU482856'
'EU482857'
'EU482858'
'EU482861'
'EU482862'
'EU482863'
'EU482864'
'EU482865'
'EU482866'
'EU482867'
'EU482868'
'EU482869'
'EU482870'
'EU482871'
'EU482872'
'EU482873'
'EU482876'
'EU482878'
'EU482882'
'EU482884'
'EU482887'
'EU482889'
'EU529676'
'EU529677'
'EU529678'
'EU529679'
'EU529680'
'EU529681'
'EU569722'
'EU569723'
'EU595697'
'EU595698'
'EU660383'
'EU660384'
'EU660385'
'EU660387'
'EU677247'
'EU677248'
'EU677249'
'EU677250'
'EU677251'
'EU677252'
'EU677253'
'EU677254'
'EU677255'
'EU677256'
'EU677257'
'EU677258'
'EU687193'
'EU687194'
'EU687195'
'EU781746'
'EU781747'
'EU781748'
'EU781749'
'EU781750'
'EU781751'
'EU781752'
'EU781753'
'EU781754'
'EU781755'
'EU781756'
'EU781757'
'EU781758'
'EU781759'
'EU781760'
'EU781761'
'EU781762'
'EU781763'
'EU781764'
'EU781765'
'EU781766'
'EU781767'
'EU781768'
'EU781769'
'EU781770'
'EU781771'
'EU781772'
'EU781773'
'EU781774'
'EU781775'
'EU781776'
'EU781777'
'EU781778'
'EU781779'
'EU781780'
'EU781781'
'EU781782'
'EU781783'
'EU781784'
'EU781785'
'EU781786'
'EU781787'
'EU781788'
'EU781789'
'EU781790'
'EU781791'
'EU781792'
'EU781793'
'EU781794'
'EU781795'
'EU781796'
'EU781797'
'EU781798'
'EU781799'
'EU781800'
'EU781801'
'EU781802'
'EU781804'
'EU781805'
'EU781806'
'EU781807'
'EU781808'
'EU781809'
'EU781810'
'EU781811'
'EU781812'
'EU781813'
'EU781814'
'EU781815'
'EU781816'
'EU781817'
'EU781818'
'EU781819'
'EU781820'
'EU781821'
'EU781822'
'EU781823'
'EU781824'
'EU862823'
'EU862824'
'EU862825'
'EU862826'
'EU862827'
'EU862828'
'EU862829'
'EU862831'
'EU862832'
'EU862833'
'EU862834'
'EU862836'
'EU862839'
'EU862840'
'EU862841'
'FJ024087'
'FJ024274'
'FJ024275'
'FJ024276'
'FJ024278'
'FJ024280'
'FJ024281'
'FJ024282'
'FJ181999'
'FJ182000'
'FJ182001'
'FJ205867'
'FJ205868'
'FJ205869'
'FJ390394'
'FJ390395'
'FJ390399'
'FJ410172'
's110'
's110'
'FJ828969'
'FJ828970'
'FJ828971'
's26'
's28'
'FJ828977'
'FJ828978'
'FJ828979'
's29'
'FJ828981'
'FJ828984'
's13'
'GQ149768'
'GQ379232'
'GQ848781'
'GQ848782'
'GQ848783'
'GQ848784'
'GQ848785'
'GQ848786'
'GQ848787'
'GQ848788'
'GQ848789'
'GQ848790'
'GQ848791'
'GQ848792'
'GQ848793'
'GQ848794'
'GQ848795'
'GQ848796'
'GQ848797'
'GQ848798'
'GQ870457'
'GQ870458'
'GQ870459'
'GQ870460'
'GQ870461'
'GQ870462'
'GQ870463'
'GQ870464'
'GQ870465'
'GQ870466'
'GQ870467'
'GQ870468'
'GQ870469'
'GQ870470'
'GQ870471'
'GQ870472'
'GQ870473'
'GQ870474'
'GQ870475'
'GQ870476'
'GQ870477'
'GQ870478'
'GQ870479'
'GQ870480'
'GQ870481'
'GQ870482'
'GQ870483'
'GQ870484'
'GQ870485'
'GQ870487'
'GQ870488'
'GQ870489'
'GQ870490'
'GQ870491'
'GQ870492'
'GQ870493'
'GQ870494'
'GQ870495'
'GQ870496'
'GQ870497'
'GQ870498'
'GQ870500'
'GQ870501'
'GQ870502'
'GQ870504'
'GQ870505'
'GQ870506'
'GQ870507'
'GQ870508'
'GQ870509'
'GU736411'
'HM000514'
'HM000515'
'HM000516'
'HM000517'
'HM000518'
'HM000519'
'HM000520'
'HM000521'
'HM000522'
'HM000523'
'HM000524'
'HM000525'
'HM000526'
'HM000527'
'HM000528'
'HM000529'
'HM000530'
'HM000531'
'HM000532'
'HM000533'
'HM000534'
'HM000535'
'HM000536'
'HM000537'
'HM000538'
'HM000539'
'HM000540'
'HM000541'
'HM000542'
'HM776641'
'HM853672'
'HQ113470'
'HQ113471'
'HQ113472'
'HQ113473'
'HQ113474'
'HQ113475'
'HQ113738'
'HQ113739'
'HQ113740'
'HQ113741'
'HQ113742'
'HQ113743'
'HQ537007'
'HQ850278'
'HQ850279'
'HQ850280'
'HQ850281'
'HQ850282'
'HQ850283'
'HQ850284'
'HQ850285'
'HQ850286'
'HQ850287'
'HQ850288'
'HQ850289'
'HQ850290'
'JN089872'
'JN089873'
'JN089874'
'JN089875'
'JN089876'
'JN089877'
'JN089878'
'JN089879'
'JN089880'
'JN089881'
'JN089882'
'JQ061323'
'JQ061324'
'JQ061325'
'JQ061326'
'JQ061327'
'JQ061328'
'JQ061355'
'JQ061356'
'JQ061357'
'JQ061358'
'JQ061359'
'JQ061360'
'JQ061750'
'JQ061751'
'JQ061752'
'JQ061753'
'JQ061754'
'JQ061755'
'JQ061779'
'JQ061780'
'JQ061781'
'JQ061782'
'JQ061783'
'JQ061784'
'JQ061785'
'JQ061786'
'JQ061787'
'JQ061827'
'JQ061828'
'JQ061829'
'JQ061830'
'JQ061831'
'JQ061832'
'JQ061833'
'JQ061834'
'JQ061835'
'JQ061836'
'JQ061867'
'JQ061868'
'JQ061869'
'JQ061870'
'JQ061871'
'JQ061872'
'JQ061881'
'JQ061882'
'JQ061883'
'JQ061884'
'JQ061885'
'JQ061886'
'JQ061916'
'JQ061917'
'JQ061918'
'JQ061919'
'JQ061920'
'JQ061921'
'JQ061922'
'JQ061923'
'JQ061924'
'JQ061925'
'JQ061987'
'JQ061988'
'JQ061989'
'JQ061990'
'JQ061992'
'JQ061993'
'JQ061994'
'JQ061995'
'JQ061996'
'JQ062031'
'JQ062032'
'JQ062033'
'JQ062034'
'JQ062035'
'JQ062036'
'JQ062037'
'JQ062038'
'JQ062039'
'JQ062040'
'JQ062041'
'JQ062042'
'JQ062111'
'JQ062112'
'JQ062113'
'JQ062114'
'JQ062115'
'JQ062116'
'JQ062117'
'JQ062118'
'JQ062119'
'JQ062120'
'JQ062171'
'JQ062172'
'JQ062173'
'JQ062174'
'JQ062175'
'JQ062176'
'JQ062177'
'JQ062178'
'JQ062179'
'JQ062180'
'JQ062238'
'JQ062239'
'JQ062240'
'JQ062241'
'JQ062242'
'JQ062243'
'JQ062244'
'JQ062245'
'JQ062246'
'JQ062247'
'JQ062248'
'JQ062249'
'JQ062285'
'JQ062286'
'JQ062287'
'JQ062288'
'JQ062289'
'JQ062290'
'JQ062291'
'JQ062292'
'JQ062293'
'JQ062294'
'JQ062330'
'JQ062331'
'JQ062332'
'JQ062333'
'JQ062334'
'JQ062335'
'JQ062336'
'JQ062337'
'JQ062338'
'JQ062339'
'JQ268595'
'JQ268596'
'JQ268597'
'JQ268598'
'JQ343803'
'JQ343804'
'JQ343805'
'JQ343806'
'JQ343807'
'JQ343808'
'JQ343809'
'JQ343810'
'JQ343811'
'JQ343812'
'JQ343813'
'JQ343814'
'JQ343815'
'JQ343816'
'JQ343817'
'JQ343818'
'JQ343819'
'JQ343820'
'JQ343821'
'JQ343822'
'JQ343823'
'JQ343824'
'JQ343825'
'JQ343826'
'JQ801756'
'JQ801757'
'JQ801758'
'JQ801759'
'JQ801760'
'JQ801761'
'JQ801762'
'JQ801763'
'JQ801764'
'JQ801765'
'JQ801766'
'JQ801767'
'JQ801768'
'JQ801769'
'JQ801770'
'JQ801771'
'JQ801772'
'JQ801773'
'JQ801774'
'JQ801775'
'JQ801776'
'JQ801777'
'JQ801778'
'JQ801779'
'JQ801780'
'JQ801781'
'JQ801782'
'JQ801783'
'JQ801784'
'JQ801785'
'JQ801786'
'JQ801787'
'JQ801788'
'JQ801789'
'JQ801790'
'JQ801791'
'JQ801792'
'JQ801793'
'JQ801794'
'JQ801795'
'JQ801796'
'JQ801797'
'JQ801798'
'JQ801799'
'JQ801800'
'JQ801801'
'JQ801802'
'JQ801803'
'JQ801804'
'JQ801805'
'JQ801806'
'JQ801807'
'JQ801808'
'JQ801809'
'JQ801810'
'JQ801811'
'JQ801812'
'JQ801853'
'JQ801854'
'JQ801855'
'JQ801856'
'JQ801857'
'JQ801858'
'JQ801859'
'JQ801860'
'JQ801861'
'JQ801862'
'JQ801863'
'JQ801864'
'JQ801865'
'JQ801866'
'JQ801867'
'JQ801868'
'JQ801869'
'JQ801870'
'JQ801871'
'JQ801872'
'JQ801873'
'JQ801874'
'JQ801875'
'JQ801876'
'JQ801877'
'JQ801878'
'JQ801879'
'JQ801880'
'JQ801881'
'JQ801882'
'JQ801883'
'JQ801884'
'JQ801885'
'JQ801886'
'JQ801887'
'JQ801888'
'JQ801889'
'JQ801890'
'JQ801891'
'JQ801892'
'JQ801893'
'JQ801894'
'JQ801895'
'JQ801896'
'JQ801897'
'JQ801898'
'JQ801899'
'JQ801900'
'JQ801901'
'JQ801902'
'JQ801903'
'JQ801904'
'JQ801905'
'JQ801906'
'JQ801907'
'JQ801908'
'JQ801909'
'JQ801910'
'JQ801911'
'JQ801912'
'JQ801913'
'JQ801914'
'JQ801915'
'JQ801916'
'JQ801917'
'JQ801918'
'JQ801919'
'JQ801920'
'JQ801921'
'JQ801949'
'JQ801950'
'JQ801951'
'JQ801952'
'JQ801953'
'JQ801954'
'JQ801955'
'JQ801956'
'JQ801957'
'JQ801958'
'JQ801959'
'JQ801960'
'JQ801961'
'JQ801962'
'JQ801963'
'JQ801964'
'JQ801965'
'JQ801966'
'JQ801967'
'JQ801968'
'JQ801969'
'JQ801970'
'JQ801971'
'JQ801972'
'JQ801973'
'JQ801974'
'JQ801975'
'JQ801976'
'JQ801977'
'JQ801978'
'JQ801979'
'JQ801980'
'JQ801981'
'JQ801982'
'JQ801983'
'JQ801984'
'JQ801985'
'JQ801986'
'JQ801987'
'JQ801988'
'JQ801989'
'JQ801990'
'JQ801991'
'JQ801992'
'JQ801993'
'JQ801994'
'JQ801995'
'JQ801996'
'JQ801997'
'JQ801998'
'JQ801999'
'JQ802000'
'JQ802001'
'JQ802002'
'JQ802003'
'JQ802004'
'JQ802005'
'JQ802006'
'JQ802007'
'JQ802008'
'JQ802009'
'JQ802010'
'JQ802011'
'JQ802012'
'JQ802013'
'JQ802014'
'JQ802015'
'JQ802016'
'JQ802017'
'JQ802018'
'JQ802019'
'JQ802020'
'JQ802021'
'JQ802022'
'JQ802023'
'JQ802024'
'JQ802025'
'JQ802026'
'JQ802027'
'JQ802028'
'JQ802029'
'JQ802030'
'JQ802031'
'JQ802032'
'JQ802033'
'JQ802034'
'JQ802035'
'JQ802036'
'JQ802037'
'JQ802038'
'JQ802039'
'JQ802040'
'JQ802041'
'JQ802042'
'JQ802043'
'JQ802044'
'JQ802045'
'JQ802046'
'JQ802047'
'JQ802048'
'JQ802049'
'JQ802050'
'JQ802051'
'JQ802052'
'JQ802053'
'JQ802054'
'JQ802055'
'JQ802056'
'JQ802057'
'JQ802058'
'JQ802059'
'JQ802060'
'JQ802061'
'JQ802062'
'JQ802063'
'JQ802064'
'JQ802065'
'JQ802066'
'JQ802067'
'JQ802068'
'JQ802069'
'JQ802070'
'JQ802071'
'JQ802072'
'JQ802073'
'JQ802074'
'JQ802075'
'JQ802076'
'JQ802077'
'JQ802078'
'JQ802079'
'JQ802080'
'JQ802081'
'JQ802082'
'JQ802083'
'JQ802084'
'JQ802085'
'JQ802102'
'JQ802103'
'JQ802106'
'JQ802107'
'JQ802109'
'JQ802110'
'JQ802111'
'JQ802112'
'JQ802113'
'JQ802114'
'JQ802115'
'JQ802116'
'JQ802117'
'JQ802118'
'JQ802119'
'JQ802120'
'JQ802121'
'JQ802122'
'JQ802123'
'JQ802124'
'JQ802125'
'JQ802126'
'JQ802127'
'JQ802128'
'JQ802129'
'JQ802130'
'JQ802131'
'JQ802132'
'JQ802133'
'JQ802134'
'JQ802135'
'JQ802136'
'JQ802137'
'JQ802138'
'JQ802139'
'JQ802140'
'JQ802141'
'JQ802142'
'JQ802143'
'JQ802271'
'JQ802272'
'JQ802273'
'JQ802274'
'JQ802275'
'JQ802276'
'JQ802277'
'JQ802278'
'JQ802279'
'JQ802280'
'JQ802281'
'JQ802282'
'JQ802283'
'JQ802284'
'JQ802285'
'JQ802286'
'JQ802287'
'JQ802288'
'JQ802289'
'JQ802290'
'JQ802291'
'JQ802292'
'JQ802293'
'JQ802294'
'JQ802295'
'JQ802296'
'JQ802297'
'JQ802298'
'JQ802299'
'JQ802300'
'JQ802301'
'JQ802302'
'JQ802303'
'JQ802304'
'JQ802305'
'JQ802306'
'JQ802307'
'JQ802308'
'JQ802309'
'JQ802310'
'JQ802311'
'JQ802312'
'JQ802313'
'JQ802314'
'JQ802315'
'JQ802316'
'JQ802317'
'JQ802318'
'JQ802319'
'JQ802320'
'JQ802321'
'JQ802322'
'JQ802323'
'JQ802324'
'JQ802325'
'JQ802326'
'JQ802327'
'JQ802328'
'JQ802329'
'JQ802330'
'JQ802331'
'JQ802332'
'JQ802333'
'JQ802334'
'JQ802335'
'JQ802336'
'JQ802337'
'JQ802338'
'JQ802339'
'JQ802340'
'JQ802341'
'JQ802342'
'JQ802343'
'JQ802344'
'JQ802345'
'JQ802346'
'JQ802347'
'JQ802348'
'JQ802349'
'JQ802350'
'JQ802351'
'JQ802352'
'JQ802353'
'JQ802354'
'JQ802355'
'JQ802356'
'JQ802357'
'JQ802358'
'JQ802359'
'JQ802360'
'JQ802361'
'JQ802362'
'JQ802363'
'JQ802364'
'JQ802365'
'JQ802366'
'JQ802367'
'JQ802368'
'JQ802369'
'JQ802370'
'JQ802371'
'JQ802372'
'JQ802373'
'JQ802374'
'JQ802375'
'JQ802376'
'JQ802377'
'JQ802378'
'JQ802379'
'JQ802380'
'JQ802381'
'JQ802382'
'JQ802383'
'JQ802384'
'JQ802385'
'JQ802386'
'JQ802387'
'JQ802388'
'JQ802389'
'JQ802390'
'JQ802391'
'JQ802392'
'JQ802393'
'JQ802394'
'JQ802395'
'JQ802396'
'JQ802397'
'JQ802398'
'JQ802399'
'JQ802400'
'JQ802401'
'JQ802402'
'JQ802403'
'JQ802404'
'JQ802405'
'JQ802406'
'JQ802407'
'JQ802408'
'JQ802409'
'JQ802410'
'JQ802411'
'JQ802412'
'JQ802413'
'JQ802414'
'JQ802415'
'JQ802416'
'JQ802417'
'JQ802418'
'JQ802419'
'JQ802420'
'JQ802421'
'JQ802422'
'JQ802423'
'JQ802424'
'JQ802425'
'JQ802426'
'JQ802427'
'JQ802428'
'JQ802429'
'JQ802430'
'JQ802431'
'JQ802432'
'JQ802433'
'JQ802434'
'JQ802435'
'JQ802436'
'JQ802437'
'JQ802438'
'JQ802439'
'JQ802440'
'JQ802441'
'JQ802442'
'JQ802443'
'JQ802444'
'JQ802445'
'JQ802446'
'JQ802447'
'JQ802448'
'JQ802449'
'JQ802450'
'JQ802451'
'JQ802452'
'JQ802453'
'JQ802454'
'JQ802455'
'JQ802456'
'JQ802457'
'JQ802458'
'JQ802459'
'JQ802460'
'JQ802461'
'JQ802462'
'JQ802463'
'JQ802464'
'JQ802465'
'JQ802466'
'JQ802467'
'JQ802468'
'JQ802469'
'JQ802470'
'JQ802471'
'JQ802472'
'JQ802473'
'JQ802474'
'JQ802475'
'JQ802476'
'JQ802477'
'JQ802478'
'JQ802479'
'JQ802480'
'JQ802481'
'JQ802482'
'JQ802483'
'JQ802484'
'JQ802485'
'JQ802486'
'JQ802487'
'JQ802488'
'JQ802489'
'JQ802490'
'JQ802491'
'JQ802492'
'JQ802493'
'JQ802494'
'JQ802495'
'JQ802496'
'JQ802497'
'JQ802498'
'JQ802499'
'JQ802500'
'JQ802501'
'JQ802502'
'JQ802503'
'JQ802504'
'JQ802505'
'JQ802506'
'JQ802507'
'JQ802508'
'JQ802509'
'JQ802510'
'JQ802511'
'JQ802512'
'JQ802513'
'JQ802514'
'JQ802515'
'JQ802516'
'JQ802517'
'JQ802518'
'JQ802519'
'JQ802520'
'JQ802521'
'JQ802522'
'JQ802523'
'JQ802524'
'JQ802525'
'JQ802526'
'JQ802527'
'JQ802528'
'JQ802529'
'JQ802530'
'JQ802531'
'JQ802532'
'JQ802533'
'JQ802534'
'JQ802535'
'JQ802536'
'JQ802537'
'JQ802538'
'JQ802539'
'JQ802540'
'JQ802541'
'JQ802542'
'JQ802543'
'JQ802544'
'JQ802545'
'JQ802546'
'JQ802547'
'JQ802548'
'JQ802549'
'JQ802550'
'JQ802551'
'JQ802552'
'JQ802553'
'JQ802554'
'JQ802555'
'JQ802556'
'JQ802557'
'JQ802558'
'JQ802559'
'JQ802560'
'JQ802561'
'JQ802562'
'JQ802563'
'JQ802564'
'JQ802565'
'JQ802566'
'JQ802567'
'JQ802568'
'JQ802569'
'JQ802570'
'JQ802571'
'JQ802572'
'JQ802573'
'JQ802574'
'JQ802575'
'JQ802576'
'JQ802577'
'JQ802578'
'JQ802579'
'JQ802580'
'JQ802581'
'JQ802582'
'JQ802583'
'JQ802584'
'JQ802585'
'JQ802586'
'JQ802587'
'JQ802588'
'JQ802589'
'JQ802590'
'JQ802591'
'JQ802592'
'JQ802593'
'JQ802594'
'JQ802595'
'JQ802596'
'JQ802597'
'JQ802598'
'JQ802599'
'JQ802600'
'JQ802601'
'JQ802602'
'JQ802603'
'JQ802604'
'JQ802605'
'JQ802606'
'JQ802607'
'JQ802608'
'JQ802609'
'JQ802610'
'JQ802611'
'JQ802612'
'JQ802613'
'JQ802614'
'JQ802615'
'JQ802616'
'JQ802617'
'JQ802618'
'JQ802619'
'JQ802620'
'JQ802621'
'JQ802622'
'JQ802623'
'JQ802624'
'JQ802625'
'JQ802626'
'JQ802627'
'JQ802628'
'JQ802629'
'JQ802630'
'JQ802631'
'JQ802632'
'JQ802633'
'JQ802634'
'JQ802635'
'JQ802636'
'JQ802637'
'JQ802638'
'JQ802639'
'JQ802640'
'JQ802641'
'JQ802642'
'JQ802643'
'JQ802644'
'JQ802645'
'JQ802646'
'JQ802647'
'JQ802648'
'JQ802649'
'JQ802650'
'JQ802651'
'JQ802652'
'JQ802653'
'JQ802654'
'JQ802655'
'JQ802656'
'JQ802657'
'JQ802658'
'JQ802659'
'JQ802660'
'JQ802661'
'JQ802662'
'JQ802663'
'JQ802664'
'JQ802665'
'JQ802666'
'JQ802667'
'JQ802668'
'JQ802669'
'JQ802670'
'JQ802671'
'JQ802672'
'JQ802673'
'JQ802674'
'JQ802675'
'JQ802676'
'JQ802677'
'JQ802678'
'JQ802679'
'JQ802680'
'JQ802681'
'JQ802682'
'JQ802683'
'JQ802684'
'JQ802685'
'JQ802686'
'JQ802687'
'JQ802688'
'JQ802689'
'JQ802690'
'JQ802691'
'JQ802692'
'JQ802693'
'JQ802694'
'JQ802695'
'JQ802696'
'JQ802697'
'JQ802698'
'JQ802699'
'JQ802700'
'JQ802701'
'JQ802702'
'JQ802703'
'JQ802704'
'JQ802705'
'JQ802706'
'JQ802707'
'JQ802708'
'JQ802709'
'JQ802710'
'JQ802711'
'JQ802712'
'JQ802713'
'JQ802714'
'JQ802715'
'JQ802716'
'JQ802717'
'JQ802718'
'JQ802719'
'JQ802720'
'JQ802721'
'JQ802722'
'JQ802723'
'JQ802724'
'JQ802725'
'JQ802726'
'JQ802727'
'JQ802728'
'JQ802729'
'JQ802730'
'JQ802731'
'JQ802732'
'JQ802733'
'JQ802734'
'JQ802735'
'JQ802736'
'JQ802737'
'JQ802738'
'JQ802739'
'JQ802740'
'JQ802741'
'JQ802742'
'JQ802743'
'JQ802744'
'JQ802745'
'JQ802746'
'JQ802747'
'JQ802748'
'JQ802749'
'JQ802750'
'JQ802751'
'JQ802752'
'JQ802753'
'JQ802754'
'JQ802755'
'JQ802756'
'JQ802757'
'JQ802758'
'JQ802759'
'JQ802760'
'JQ802761'
'JQ802762'
'JQ802763'
'JQ802764'
'JQ802765'
'JQ802766'
'JQ802767'
'JQ802768'
'JQ802769'
'JQ802770'
'JQ802771'
'JQ802772'
'JQ802773'
'JQ802774'
'JQ802775'
'JQ802776'
'JQ802777'
'JQ802778'
'JQ802779'
'JQ802780'
'JQ802781'
'JQ802782'
'JQ802783'
'JQ802784'
'JQ802785'
'JQ802786'
'JQ802787'
'JQ802788'
'JQ802789'
'JQ802790'
'JQ802791'
'JQ802792'
'JQ802793'
'JQ802794'
'JQ802795'
'JQ802796'
'JQ802797'
'JQ802798'
'JQ802799'
'JQ802800'
'JQ802801'
'JQ802802'
'JQ802803'
'JQ802804'
'JQ802805'
'JQ802806'
'JQ802807'
'JQ802808'
'JQ802809'
'JQ802810'
'JQ802811'
'JQ802812'
'JQ802813'
'JQ802814'
'JQ802815'
'JQ802816'
'JQ802817'
'JQ802818'
'JQ802819'
'JQ802820'
'JQ802821'
'JQ802822'
'JQ802823'
'JQ802824'
'JQ802825'
'JQ802826'
'JQ802827'
'JQ802828'
'JQ802829'
'JQ802830'
'JQ802831'
'JQ802832'
'JQ802833'
'JQ802834'
'JQ802835'
'JQ802836'
'JQ802837'
'JQ802838'
'JQ802839'
'JQ802840'
'JQ802841'
'JQ802842'
'JQ802843'
'JQ802844'
'JQ802845'
'JQ802846'
'JQ802847'
'JQ802848'
'JQ802849'
'JQ802850'
'JQ802851'
'JQ802852'
'JQ802853'
'JQ802854'
'JQ802855'
'JQ802856'
'JQ802857'
'JQ802858'
'JQ802859'
'JQ802860'
'JQ802861'
'JQ802862'
'JQ802863'
'JQ802864'
'JQ802865'
'JQ802866'
'JQ802867'
'JQ802868'
'JQ802869'
'JQ802870'
'JQ802871'
'JQ802872'
'JQ802873'
'JQ802874'
'JQ802875'
'JQ802876'
'JQ802877'
'JQ802878'
'JQ802879'
'JQ802880'
'JQ802881'
'JQ802882'
'JQ802883'
'JQ802884'
'JQ802885'
'JQ802886'
'JQ802887'
'JQ802888'
'JQ802889'
'JQ802890'
'JQ802891'
'JQ802892'
'JQ802893'
'JQ802894'
'JQ802895'
'JQ802896'
'JQ802897'
'JQ802898'
'JQ802899'
'JQ802900'
'JQ802901'
'JQ802902'
'JQ802903'
'JQ802904'
'JQ802905'
'JQ802906'
'JQ802907'
'JQ802908'
'JQ802909'
'JQ802910'
'JQ802911'
'JQ802912'
'JQ802913'
'JQ802914'
'JQ802915'
'JQ802916'
'JQ802917'
'JQ802918'
'JQ802919'
'JQ802920'
'JQ802921'
'JQ802922'
'JQ802923'
'JQ802924'
'JQ802925'
'JQ802926'
'JQ802927'
'JQ802928'
'JQ802929'
'JQ802930'
'JQ802931'
'JQ802932'
'JQ802933'
'JQ802934'
'JQ802935'
'JQ802936'
'JQ802937'
'JQ802938'
'JQ802939'
'JQ802940'
'JQ802941'
'JQ802942'
'JQ802943'
'JQ802944'
'JQ802945'
'JQ802946'
'JQ802947'
'JQ802948'
'JQ802949'
'JQ802950'
'JQ802951'
'JQ802952'
'JQ802953'
'JQ802954'
'JQ802955'
'JQ802956'
'JQ802957'
'JQ802958'
'JQ802959'
'JQ802960'
'JQ802961'
'JQ802962'
'JQ802963'
'JQ802964'
'JQ802965'
'JQ802966'
'JQ802967'
'JQ802968'
'JQ802969'
'JQ802970'
'JQ802971'
'JQ802972'
'JQ802973'
'JQ802974'
'JQ802975'
'JQ802976'
'JQ802977'
'JQ802978'
'JQ802979'
'JQ802980'
'JQ802981'
'JQ802982'
'JQ802983'
'JQ802984'
'JQ802985'
'JQ802986'
'JQ802987'
'JQ802988'
'JQ802989'
'JQ802990'
'JQ802991'
'JQ802992'
'JQ802993'
'JQ802994'
'JQ802995'
'JQ802996'
'JQ802997'
[truncated: 1,362 more rows]
