# Supplementary material for: Identifying immunologically-vulnerable regions of the HCV E2 glycoprotein and broadly neutralizing antibodies that target them
Source: Nat Commun. 2019 May 6;10:2073. doi: 10.1038/s41467-019-09819-1 (PMC6502829; doi:10.1038/s41467-019-09819-1)
Supplement: Supplementary file 7 — Supplementary Data 3 [file 41467_2019_9819_MOESM7_ESM.xlsx]

## Sheet: Goffard2005
Strain and variant	Infectivity
H77	100
N417Q	43.5028
N423Q	1.69492
N430Q	98.8701
N448Q	5.64972
N476Q	71.1864
N532Q	67.7966
N540Q	98.3051
N556Q	2.25989
N576Q	90.3955
N623Q	1.69492
N645Q	27.12

## Sheet: Drummer2006
Strain and variant	Infectivity
H77	100
G436A	10.3175
W437F	40.2116
L438V	12.6984
A439G	9.469
G440A	19.5767
L441A	4.637
F442L	62.963
F442M	42
Y443S	6.87831

## Sheet: Falkowska2007
Strain and variant	Infectivity
H77	100
T385A	21.6867
T388A	8.03614
N417A	9.44578
N423A	5.42169
N430A	61.4458
N448A	6.0241
N476A	94.5783
N510A	2.40964
N519A	3.01205
N532A	33.7349
N540A	85.5422
N556A	1.20482
N576A	88.5542
N623A	9.84337
N645A	4.81928

## Sheet: Rothwangl2008
Strain and variant	Infectivity-Huh7	Infectivity-Hep3b
H77	100	100
Y474A	77	36
D481A	64	71
R483A	2	1
Y485A	2	1
W487A	1	0
H488A	2	1
Y489A	4	2
R492A	5	2
Y527A	5	1
W529A	1	1
D533A	12	5
D535A	2	0
W549A	2	0
F550A	19	2
Y613A	3	1
R614A	3	0
L615A	44	10
W616A	2	0
H617A	2	0
Y618A	2	1

## Sheet: Gal-Tanamy2008
Strain and variant	Virus yield assay (FFU/ml)
H77	800
E655G	900
N415Y	70
N415Y+E655G	20

## Sheet: Keck2009
Strain and variant	Infectivity (RLU)
H77c	1700000
Q444A	1000000
K446A	400000
E482A	2000000
S501A	700000
V506A	25000

## Sheet: Keck2009-E10
Strain and variant	Infectivity (RLU)	Remarks
H77c	1700000
02.E10 strain	16000
Y444H	17000	02.E10 mutant
Y444Q	15500	02.E10 mutant
R446K	16500	02.E10 mutant
R446G	20000	02.E10 mutant
Q482E	21000	02.E10 mutant
N501S	20500	02.E10 mutant
A506V	800000	02.E10 mutant
N501S+A506V	1600000	02.E10 mutant

## Sheet: Guan2012
Strain and variant	Infectivity (Normalized RLU)
H77	100
A397G	79.31
G398A	73.2
A397G+G398A	39.31
K408A	80.01
Q409A	73.103
N410A	72.793

## Sheet: Keck2012
Strain and variant	Infectivity (Normalized RLU)
H77	34.074
W420A	2.751
N428A	7.619
W437A	2.751
L441A	2.751
F442A	2.751
Y443A	5.926
K446A	13.333
Y613A	2.328
W616A	2.328

## Sheet: Pierce2016
Strain and variant	Infectivity (RLU)	Remarks (<detection threshold: 3e3)	P<0.001	Values used
H77	200000
A384	124000
A385	26500		s	*
A387	74000
A388	36000		s	*
A389	116000
A390	185000
A391	170000
G392	89000
A393	93000
A394	55000		s	*
A395	116000
A396	170000
G397	325000
A398	136000
A399	66000		s	*
A400	130000
A401	110000		s	*
A402	84000		s	*
A403	43000		s	*
A404	150000
A405	150000
A406	150000
G407	97000		s	*
A408	109000		s	*
A409	124000
A410	145000
A411	2000	less than	s
A412	8300		s	*
A413	2700	less than	s
A414	2700	less than	s
A415	1600	less than	s
A416	1170	less than	s
A417	16400		s	*
A418	1000	less than	s
A419	120000
A421	2800		s	*
A422	1000	less than	s
A423	3800		s	*
A424	176000
A425	3700		s	*
A427	1350	less than	s
A428	27400		s	*
A429	2000	less than	s
A430	150000
A431	540000		s	*
A432	124000
A433	370000		s	*
A434	145000
A435	4530		s	*
A436	1000	less than	s
A437	1000	less than	s
A438	1960	less than	s
A441	1000	less than	s
A442	1000	less than	s
A443	1000	less than	s
A505	1100	less than	s
A507	1000	less than	s
A513	1000	less than	s
A514	1000	less than	s
A515	14500		s	*
A525	6440		s	*
A526	6300		s	*
A527	1140	less than	s
A528	138000
A529	1620	less than	s
A530	1250	less than	s
G531	2800	less than	s
A532	1470	less than	s
A533	1300	less than	s
A534	1000	less than	s
A535	1000	less than	s
A613	1000	less than	s
A616	1000	less than	s

[truncated: 2 more sheets: Gopal2017, El-Diwany2017]
